# Supplementary material for: High-throughput phenotyping analysis of maize at the seedling stage using end-to-end segmentation network
Source: PLoS One. 2021 Jan 12;16(1):e0241528. doi: 10.1371/journal.pone.0241528 (PMC7802938; doi:10.1371/journal.pone.0241528)
Supplement: S1 File — (ZIP) [file pone.0241528.s001.zip]

Archive with 259 entries (256 files):
- S1-File/
- S1-File/image/
- S1-File/image/1.png
- S1-File/image/10.png
- S1-File/image/100.png
- S1-File/image/101.png
- S1-File/image/102.png
- S1-File/image/103.png
- S1-File/image/104.png
- S1-File/image/105.png
- S1-File/image/106.png
- S1-File/image/107.png
- S1-File/image/108.png
- S1-File/image/109.png
- S1-File/image/11.png
- S1-File/image/110.png
- S1-File/image/111.png
- S1-File/image/112.png
- S1-File/image/113.png
- S1-File/image/114.png
- S1-File/image/115.png
- S1-File/image/116.png
- S1-File/image/117.png
- S1-File/image/118.png
- S1-File/image/119.png
- S1-File/image/12.png
- S1-File/image/120.png
- S1-File/image/121.png
- S1-File/image/122.png
- S1-File/image/123.png
- S1-File/image/124.png
- S1-File/image/125.png
- S1-File/image/126.png
- S1-File/image/127.png
- S1-File/image/128.png
- S1-File/image/13.png
- S1-File/image/14.png
- S1-File/image/15.png
- S1-File/image/16.png
- S1-File/image/17.png
- S1-File/image/18.png
- S1-File/image/19.png
- S1-File/image/2.png
- S1-File/image/20.png
- S1-File/image/21.png
- S1-File/image/22.png
- S1-File/image/23.png
- S1-File/image/24.png
- S1-File/image/25.png
- S1-File/image/26.png
- S1-File/image/27.png
- S1-File/image/28.png
- S1-File/image/29.png
- S1-File/image/3.png
- S1-File/image/30.png
- S1-File/image/31.png
- S1-File/image/32.png
- S1-File/image/33.png
- S1-File/image/34.png
- S1-File/image/35.png
- S1-File/image/36.png
- S1-File/image/37.png
- S1-File/image/38.png
- S1-File/image/39.png
- S1-File/image/4.png
- S1-File/image/40.png
- S1-File/image/41.png
- S1-File/image/42.png
- S1-File/image/43.png
- S1-File/image/44.png
- S1-File/image/45.png
- S1-File/image/46.png
- S1-File/image/47.png
- S1-File/image/48.png
- S1-File/image/49.png
- S1-File/image/5.png
- S1-File/image/50.png
- S1-File/image/51.png
- S1-File/image/52.png
- S1-File/image/53.png
- S1-File/image/54.png
- S1-File/image/55.png
- S1-File/image/56.png
- S1-File/image/57.png
- S1-File/image/58.png
- S1-File/image/59.png
- S1-File/image/6.png
- S1-File/image/60.png
- S1-File/image/61.png
- S1-File/image/62.png
- S1-File/image/63.png
- S1-File/image/64.png
- S1-File/image/65.png
- S1-File/image/66.png
- S1-File/image/67.png
- S1-File/image/68.png
- S1-File/image/69.png
- S1-File/image/7.png
- S1-File/image/70.png
- S1-File/image/71.png
- S1-File/image/72.png
- S1-File/image/73.png
- S1-File/image/74.png
- S1-File/image/75.png
- S1-File/image/76.png
- S1-File/image/77.png
- S1-File/image/78.png
- S1-File/image/79.png
- S1-File/image/8.png
- S1-File/image/80.png
- S1-File/image/81.png
- S1-File/image/82.png
- S1-File/image/83.png
- S1-File/image/84.png
- S1-File/image/85.png
- S1-File/image/86.png
- S1-File/image/87.png
- S1-File/image/88.png
- S1-File/image/89.png
- S1-File/image/9.png
- S1-File/image/90.png
- S1-File/image/91.png
- S1-File/image/92.png
- S1-File/image/93.png
- S1-File/image/94.png
- S1-File/image/95.png
- S1-File/image/96.png
- S1-File/image/97.png
- S1-File/image/98.png
- S1-File/image/99.png
- S1-File/label/
- S1-File/label/1.png
- S1-File/label/10.png
- S1-File/label/100.png
- S1-File/label/101.png
- S1-File/label/102.png
- S1-File/label/103.png
- S1-File/label/104.png
- S1-File/label/105.png
- S1-File/label/106.png
- S1-File/label/107.png
- S1-File/label/108.png
- S1-File/label/109.png
- S1-File/label/11.png
- S1-File/label/110.png
- S1-File/label/111.png
- S1-File/label/112.png
- S1-File/label/113.png
- S1-File/label/114.png
- S1-File/label/115.png
- S1-File/label/116.png
- S1-File/label/117.png
- S1-File/label/118.png
- S1-File/label/119.png
- S1-File/label/12.png
- S1-File/label/120.png
- S1-File/label/121.png
- S1-File/label/122.png
- S1-File/label/123.png
- S1-File/label/124.png
- S1-File/label/125.png
- S1-File/label/126.png
- S1-File/label/127.png
- S1-File/label/128.png
- S1-File/label/13.png
- S1-File/label/14.png
- S1-File/label/15.png
- S1-File/label/16.png
- S1-File/label/17.png
- S1-File/label/18.png
- S1-File/label/19.png
- S1-File/label/2.png
- S1-File/label/20.png
- S1-File/label/21.png
- S1-File/label/22.png
- S1-File/label/23.png
- S1-File/label/24.png
- S1-File/label/25.png
- S1-File/label/26.png
- S1-File/label/27.png
- S1-File/label/28.png
- S1-File/label/29.png
- S1-File/label/3.png
- S1-File/label/30.png
- S1-File/label/31.png
- S1-File/label/32.png
- S1-File/label/33.png
- S1-File/label/34.png
- S1-File/label/35.png
- S1-File/label/36.png
- S1-File/label/37.png
- S1-File/label/38.png
- S1-File/label/39.png
- S1-File/label/4.png
- S1-File/label/40.png
- S1-File/label/41.png
- S1-File/label/42.png
- S1-File/label/43.png
- S1-File/label/44.png
- S1-File/label/45.png
- S1-File/label/46.png
- S1-File/label/47.png
- S1-File/label/48.png
- S1-File/label/49.png
- S1-File/label/5.png
- S1-File/label/50.png
- S1-File/label/51.png
- S1-File/label/52.png
- S1-File/label/53.png
- S1-File/label/54.png
- S1-File/label/55.png
- S1-File/label/56.png
- S1-File/label/57.png
- S1-File/label/58.png
- S1-File/label/59.png
- S1-File/label/6.png
- S1-File/label/60.png
- S1-File/label/61.png
- S1-File/label/62.png
- S1-File/label/63.png
- S1-File/label/64.png
- S1-File/label/65.png
- S1-File/label/66.png
- S1-File/label/67.png
- S1-File/label/68.png
- S1-File/label/69.png
- S1-File/label/7.png
- S1-File/label/70.png
- S1-File/label/71.png
- S1-File/label/72.png
- S1-File/label/73.png
- S1-File/label/74.png
- S1-File/label/75.png
- S1-File/label/76.png
- S1-File/label/77.png
- S1-File/label/78.png
- S1-File/label/79.png
- S1-File/label/8.png
- S1-File/label/80.png
- S1-File/label/81.png
- S1-File/label/82.png
- S1-File/label/83.png
- S1-File/label/84.png
- S1-File/label/85.png
- S1-File/label/86.png
- S1-File/label/87.png
- S1-File/label/88.png
- S1-File/label/89.png
- S1-File/label/9.png
- S1-File/label/90.png
- S1-File/label/91.png
- S1-File/label/92.png
- S1-File/label/93.png
- S1-File/label/94.png
- S1-File/label/95.png
- S1-File/label/96.png
- S1-File/label/97.png
- S1-File/label/98.png
- S1-File/label/99.png
