# Supplementary material for: High-throughput phenotyping analysis of maize at the seedling stage using end-to-end segmentation network
Source: PLoS One. 2021 Jan 12;16(1):e0241528. doi: 10.1371/journal.pone.0241528 (PMC7802938; doi:10.1371/journal.pone.0241528)
Supplement: S2 File — (ZIP) [file pone.0241528.s002.zip]

Archive with 5 entries (4 files):
- S2-File/Angle of plant zaimuth plane.csv
- S2-File/Aspect ratio.csv
- S2-File/Circumscribed radius.csv
- S2-File/Maize shoot coverage.csv
- S2-File/
