# Supplementary material for: High-throughput phenotyping analysis of maize at the seedling stage using end-to-end segmentation network
Source: PLoS One. 2021 Jan 12;16(1):e0241528. doi: 10.1371/journal.pone.0241528 (PMC7802938; doi:10.1371/journal.pone.0241528)
Supplement: S2 File — (ZIP) [file pone.0241528.s002.zip › S2-File/Angle of plant zaimuth plane.csv]

GT	ST
108	110
91	87
112	115
66	69
63	64
167	164
139	142
101	102
42	43
39	40
151	148
167	165
121	123
4	5
172	175
63	65
80	80
72	75
151	155
25	20
109	110
52	55
132	130
75	75
42	40
101	96
98	95
127	125
64	65
87	90
14	12
130	127
75	75
60	62
7	10
107	110
111	110
50	50
117	120
73	75
10	10
158	160
126	130
42	45
162	165
69	70
48	50
58	60
34	35
104	105
102	100
24	25
170	170
131	130
3	5
65	67
5	5
56	60
105	105
85	85
152	155
62	65
142	145
70	72
