# Supplementary material for: High-throughput phenotyping analysis of maize at the seedling stage using end-to-end segmentation network
Source: PLoS One. 2021 Jan 12;16(1):e0241528. doi: 10.1371/journal.pone.0241528 (PMC7802938; doi:10.1371/journal.pone.0241528)
Supplement: S2 File — (ZIP) [file pone.0241528.s002.zip › S2-File/Aspect ratio.csv]

GT	ST
1.51	1.67
1.59	1.52
1.72	1.89
1.84	2.1
1.86	2.41
1.99	1.92
2.08	1.8
2.11	2.23
2.3	2.5
2.39	2.17
2.51	3
2.62	2.89
2.7	2.83
2.73	2.49
2.74	3.12
2.92	2.47
2.97	2.34
3.04	3
3.15	3.47
3.29	3.86
3.36	3.57
3.36	4.53
3.43	3.12
3.52	3.14
3.54	3.12
3.64	3.69
3.69	4.15
3.73	3.32
3.84	3.15
3.89	4.13
3.91	3.68
4.06	3.82
4.13	4.39
4.16	4.11
4.44	4.59
4.45	4.65
4.47	4.13
4.67	4.12
4.69	4.33
4.76	4.93
4.8	4.67
4.9	5.12
5.04	5.11
5.06	5.13
5.09	5.41
5.09	5
5.1	5.39
5.11	5.18
5.2	5.31
5.37	5.49
5.52	5.46
5.88	5.68
6.07	5.78
6.27	6.15
6.51	7.34
6.53	6.21
7.5	7.21
7.71	7.2
8.08	7.36
8.29	7.89
8.59	8.21
8.92	8.13
9.22	8.45
9.41	10.2
