# Supplementary material for: High-throughput phenotyping analysis of maize at the seedling stage using end-to-end segmentation network
Source: PLoS One. 2021 Jan 12;16(1):e0241528. doi: 10.1371/journal.pone.0241528 (PMC7802938; doi:10.1371/journal.pone.0241528)
Supplement: S2 File — (ZIP) [file pone.0241528.s002.zip › S2-File/Circumscribed radius.csv]

GT	ST
2.6	2.2
2.62	2.6
2.79	3
2.84	2.9
2.89	2.9
2.95	2
2.98	3.1
3.17	3
3.18	3
3.19	3
3.26	3.1
3.42	3.2
3.48	3.6
3.68	4
3.73	3.5
3.99	4
4.15	4.2
4.34	4.5
4.55	4.5
4.56	4.5
4.78	4.8
4.8	4.2
5.42	5.5
5.49	5.3
5.52	5.5
5.64	6
5.76	5.5
5.77	5.5
5.8	5.6
5.85	5.8
6	6
6.03	6.5
6.04	6
6.12	6
6.31	6.2
6.36	6.2
6.39	6.1
6.53	6.5
6.6	6.5
6.88	6.5
6.91	6.5
6.93	6.8
6.93	6.5
6.95	6.8
7.04	7
7.05	7
7.13	7.2
7.48	7.5
7.53	7.4
7.55	7.5
7.56	7.3
7.64	7.8
7.75	7.5
7.76	7.5
7.77	7.2
7.91	7.5
8.06	8
8.1	8.1
8.28	8
8.43	8.2
8.56	8
9.06	9
9.2	9.1
9.48	9.2
