# Supplementary material for: High-throughput phenotyping analysis of maize at the seedling stage using end-to-end segmentation network
Source: PLoS One. 2021 Jan 12;16(1):e0241528. doi: 10.1371/journal.pone.0241528 (PMC7802938; doi:10.1371/journal.pone.0241528)
Supplement: S2 File — (ZIP) [file pone.0241528.s002.zip › S2-File/Maize shoot coverage.csv]

GT	ST	V3	V6
13741	12347	716	643
13267	12930	691	674
13137	12045	684	628
13083	12564	682	655
12989	12185	677	635
12921	11056	673	576
12902	11748	672	612
12890	11942	672	622
12389	11100	646	578
12222	11210	637	584
11937	11154	622	581
11356	10456	592	545
11288	9954	588	519
11223	10589	585	552
11164	10354	582	539
10965	10751	571	560
10899	9605	568	500
10701	10156	558	529
10612	10441	553	544
10528	9412	549	490
10360	9518	540	496
10356	9445	540	492
9860	9569	514	499
9831	9094	512	474
9713	9345	506	487
9655	8714	503	454
9639	7505	502	391
9589	8346	500	435
9549	8457	498	441
9531	8435	497	439
9329	8219	486	428
9267	9836	483	512
9152	8518	477	444
9025	9201	470	479
8754	7812	456	407
8343	8700	435	453
8293	7654	432	399
8195	7315	427	381
7982	7231	416	377
7840	7616	408	397
7795	7390	406	385
7789	7148	406	372
7767	6277	405	327
7420	6310	387	329
7247	6047	378	315
7047	6293	367	328
6988	6389	364	333
6983	6539	364	341
6858	6185	357	322
6564	6075	342	317
6475	6050	337	315
6442	6036	336	314
6371	6084	332	317
6198	5658	323	295
5861	4612	305	240
5797	4978	302	259
5607	4426	292	231
5472	4691	285	244
4957	4915	258	256
4953	4292	258	224
4877	4265	254	222
3970	3450	207	180
3962	3538	206	184
3746	3548	195	185
