# Supplementary material for: High-throughput phenotyping analysis of maize at the seedling stage using end-to-end segmentation network
Source: PLoS One. 2021 Jan 12;16(1):e0241528. doi: 10.1371/journal.pone.0241528 (PMC7802938; doi:10.1371/journal.pone.0241528)
Supplement: S4 File — (XLSX) [file pone.0241528.s004.xlsx]

## Sheet: Sheet1
R	G	B	H	S	V	Channel	value	sp
209	231	168	80.9524	0.272727	0.905882	R	209	TST
208	231	166	81.2308	0.281385	0.905882	R	208	TST
208	230	165	80.3077	0.282609	0.901961	R	208	TST
208	231	167	81.5625	0.277056	0.905882	R	208	TST
211	235	172	82.8571	0.268085	0.921569	R	211	TST
215	238	175	81.9048	0.264706	0.933333	R	215	TST
216	237	174	80	0.265823	0.929412	R	216	TST
216	235	171	77.8125	0.27234	0.921569	R	216	TST
218	235	174	76.7213	0.259574	0.921569	R	218	TST
224	238	182	75	0.235294	0.933333	R	224	TST
226	238	187	74.1176	0.214286	0.933333	R	226	TST
218	231	175	73.9286	0.242424	0.905882	R	218	TST
213	231	171	78	0.25974	0.905882	R	213	TST
211	230	170	79	0.26087	0.901961	R	211	TST
210	230	169	79.6721	0.265217	0.901961	R	210	TST
208	231	169	82.2581	0.268398	0.905882	R	208	TST
208	231	168	81.9048	0.272727	0.905882	R	208	TST
207	230	167	81.9048	0.273913	0.901961	R	207	TST
207	231	169	83.2258	0.268398	0.905882	R	207	TST
211	235	173	83.2258	0.26383	0.921569	R	211	TST
215	238	177	82.623	0.256303	0.933333	R	215	TST
215	238	175	81.9048	0.264706	0.933333	R	215	TST
214	235	171	79.6875	0.27234	0.921569	R	214	TST
216	235	173	78.3871	0.26383	0.921569	R	216	TST
223	237	181	75	0.236287	0.929412	R	223	TST
225	237	185	73.8462	0.219409	0.929412	R	225	TST
217	233	174	76.2712	0.253219	0.913725	R	217	TST
211	231	171	80	0.25974	0.905882	R	211	TST
209	229	169	80	0.262009	0.898039	R	209	TST
209	230	170	81	0.26087	0.901961	R	209	TST
208	231	170	82.623	0.264069	0.905882	R	208	TST
208	231	170	82.623	0.264069	0.905882	R	208	TST
207	230	168	82.2581	0.269565	0.901961	R	207	TST
208	231	170	82.623	0.264069	0.905882	R	208	TST
211	235	175	84	0.255319	0.921569	R	211	TST
214	238	178	84	0.252101	0.933333	R	214	TST
214	237	175	82.2581	0.261603	0.929412	R	214	TST
212	234	171	80.9524	0.269231	0.917647	R	212	TST
214	233	173	79	0.257511	0.913725	R	214	TST
222	237	181	76.0714	0.236287	0.929412	R	222	TST
223	236	184	75	0.220339	0.92549	R	223	TST
219	230	177	72.4528	0.230435	0.901961	R	219	TST
215	233	173	78	0.257511	0.913725	R	215	TST
210	231	171	81	0.25974	0.905882	R	210	TST
208	230	170	82	0.26087	0.901961	R	208	TST
208	230	170	82	0.26087	0.901961	R	208	TST
207	231	170	83.6066	0.264069	0.905882	R	207	TST
207	231	170	83.6066	0.264069	0.905882	R	207	TST
206	230	169	83.6066	0.265217	0.901961	R	206	TST
207	231	171	84	0.25974	0.905882	R	207	TST
211	235	176	84.4068	0.251064	0.921569	R	211	TST
212	237	177	85	0.253165	0.929412	R	212	TST
212	236	174	83.2258	0.262712	0.92549	R	212	TST
210	232	170	81.2903	0.267241	0.909804	R	210	TST
212	232	172	80	0.258621	0.909804	R	212	TST
221	237	180	76.8421	0.240506	0.929412	R	221	TST
223	237	184	75.8491	0.223629	0.929412	R	223	TST
217	230	175	74.1818	0.23913	0.901961	R	217	TST
213	232	172	79	0.258621	0.909804	R	213	TST
209	232	170	82.2581	0.267241	0.909804	R	209	TST
207	230	170	83	0.26087	0.901961	R	207	TST
207	230	171	83.3898	0.256522	0.901961	R	207	TST
207	231	171	84	0.25974	0.905882	R	207	TST
206	231	171	85	0.25974	0.905882	R	206	TST
205	230	170	85	0.26087	0.901961	R	205	TST
206	231	172	85.4237	0.255411	0.905882	R	206	TST
209	234	176	85.8621	0.247863	0.917647	R	209	TST
211	236	177	85.4237	0.25	0.92549	R	211	TST
210	234	174	84	0.25641	0.917647	R	210	TST
208	231	170	82.623	0.264069	0.905882	R	208	TST
211	231	170	79.6721	0.264069	0.905882	R	211	TST
220	237	179	77.5862	0.244726	0.929412	R	220	TST
223	238	184	76.6667	0.226891	0.933333	R	223	TST
219	232	178	74.4444	0.232759	0.909804	R	219	TST
217	228	175	72.4528	0.232456	0.894118	R	217	TST
214	230	173	76.8421	0.247826	0.901961	R	214	TST
211	232	170	80.3226	0.267241	0.909804	R	211	TST
207	232	169	83.8095	0.271552	0.909804	R	207	TST
207	230	170	83	0.26087	0.901961	R	207	TST
208	231	173	83.7931	0.251082	0.905882	R	208	TST
207	231	173	84.8276	0.251082	0.905882	R	207	TST
206	231	172	85.4237	0.255411	0.905882	R	206	TST
205	230	172	85.8621	0.252174	0.901961	R	205	TST
206	231	174	86.3158	0.246753	0.905882	R	206	TST
209	234	177	86.3158	0.24359	0.917647	R	209	TST
211	236	179	86.3158	0.241525	0.92549	R	211	TST
209	234	175	85.4237	0.252137	0.917647	R	209	TST
208	232	171	83.6066	0.262931	0.909804	R	208	TST
210	231	171	81	0.25974	0.905882	R	210	TST
218	236	178	78.6207	0.245763	0.92549	R	218	TST
222	239	183	78.2143	0.23431	0.937255	R	222	TST
221	235	180	75.2727	0.234043	0.921569	R	221	TST
214	228	171	74.7368	0.25	0.894118	R	214	TST
211	229	169	78	0.262009	0.898039	R	211	TST
208	231	168	81.9048	0.272727	0.905882	R	208	TST
206	231	168	83.8095	0.272727	0.905882	R	206	TST
205	230	170	85	0.26087	0.901961	R	205	TST
207	231	173	84.8276	0.251082	0.905882	R	207	TST
207	232	174	85.8621	0.25	0.909804	R	207	TST
207	232	173	85.4237	0.25431	0.909804	R	207	TST
206	231	174	86.3158	0.246753	0.905882	R	206	TST
207	232	176	86.7857	0.241379	0.909804	R	207	TST
210	234	179	86.1818	0.235043	0.917647	R	210	TST
211	236	181	87.2727	0.233051	0.92549	R	211	TST
209	234	177	86.3158	0.24359	0.917647	R	209	TST
209	232	173	83.3898	0.25431	0.909804	R	209	TST
210	231	171	81	0.25974	0.905882	R	210	TST
216	234	176	78.6207	0.247863	0.917647	R	216	TST
220	238	182	79.2857	0.235294	0.933333	R	220	TST
222	236	181	75.2727	0.233051	0.92549	R	222	TST
218	226	172	68.8889	0.238938	0.886275	R	218	TST
212	227	167	75	0.264317	0.890196	R	212	TST
208	228	166	79.3548	0.27193	0.894118	R	208	TST
206	229	165	81.5625	0.279476	0.898039	R	206	TST
203	229	166	84.7619	0.275109	0.898039	R	203	TST
204	229	168	84.5902	0.266376	0.898039	R	204	TST
205	230	171	85.4237	0.256522	0.901961	R	205	TST
206	231	173	85.8621	0.251082	0.905882	R	206	TST
206	232	173	86.4407	0.25431	0.909804	R	206	TST
206	232	175	87.3684	0.24569	0.909804	R	206	TST
207	232	177	87.2727	0.237069	0.909804	R	207	TST
211	235	181	86.6667	0.229787	0.921569	R	211	TST
212	236	182	86.6667	0.228814	0.92549	R	212	TST
209	234	178	86.7857	0.239316	0.917647	R	209	TST
209	232	174	83.7931	0.25	0.909804	R	209	TST
210	231	172	81.3559	0.255411	0.905882	R	210	TST
214	234	175	80.339	0.252137	0.917647	R	214	TST
219	238	182	80.3571	0.235294	0.933333	R	219	TST
222	237	182	76.3636	0.232068	0.929412	R	222	TST
216	226	169	70.5263	0.252212	0.886275	R	216	TST
208	226	164	77.4194	0.274336	0.886275	R	208	TST
205	226	163	80	0.278761	0.886275	R	205	TST
203	227	162	82.1538	0.286344	0.890196	R	203	TST
200	226	162	84.375	0.283186	0.886275	R	200	TST
201	227	165	85.1613	0.273128	0.890196	R	201	TST
203	228	169	85.4237	0.258772	0.894118	R	203	TST
204	229	171	85.8621	0.253275	0.898039	R	204	TST
205	230	172	85.8621	0.252174	0.901961	R	205	TST
207	231	176	86.1818	0.238095	0.905882	R	207	TST
208	233	180	88.3019	0.227468	0.913725	R	208	TST
211	236	183	88.3019	0.224576	0.92549	R	211	TST
212	237	185	88.8462	0.219409	0.929412	R	212	TST
210	234	180	86.6667	0.230769	0.917647	R	210	TST
209	232	177	85.0909	0.237069	0.909804	R	209	TST
209	231	174	83.1579	0.246753	0.905882	R	209	TST
212	233	175	81.7241	0.248927	0.913725	R	212	TST
218	238	181	81.0526	0.239496	0.933333	R	218	TST
223	238	182	76.0714	0.235294	0.933333	R	223	TST
214	225	168	71.5789	0.253333	0.882353	R	214	TST
101	144	100	77.4194	0.276786	0.878431	R	101	TST
107	151	107	80.625	0.284444	0.882353	R	107	TST
98	145	99	82.1538	0.288889	0.882353	R	98	TST
89	136	91	84.9231	0.290179	0.878431	R	89	TST
87	133	88	85.1613	0.276786	0.878431	R	87	TST
87	134	90	85.4237	0.259912	0.890196	R	87	TST
89	137	95	85.8621	0.253275	0.898039	R	89	TST
89	137	96	85.8621	0.253275	0.898039	R	89	TST
88	136	95	87.2727	0.238095	0.905882	R	88	TST
86	134	92	87.6923	0.222222	0.917647	R	86	TST
81	129	87	88.8462	0.218487	0.933333	R	81	TST
78	124	85	87.6923	0.218487	0.933333	R	78	TST
76	121	85	87.1698	0.225532	0.921569	R	76	TST
72	118	82	85.0909	0.236052	0.913725	R	72	TST
69	113	80	84.6429	0.241379	0.909804	R	69	TST
64	109	75	82.7586	0.248927	0.913725	R	64	TST
62	108	72	81.7241	0.244726	0.929412	R	62	TST
62	109	71	77.1429	0.235294	0.933333	R	62	TST
65	108	69	66.9231	0.231111	0.882353	R	65	TST
68	109	71	74	0.266667	0.882353	R	68	TST
69	115	74	78.0952	0.282511	0.87451	R	69	TST
84	124	91	130.5	0.322581	0.486275	R	84	TST
91	129	97	129.474	0.294574	0.505882	R	91	TST
94	131	100	129.73	0.282443	0.513725	R	94	TST
100	137	102	123.243	0.270073	0.537255	R	100	TST
134	169	121	103.75	0.284024	0.662745	R	134	TST
150	173	116	84.2105	0.32948	0.678431	R	150	TST
117	127	96	79.3548	0.244094	0.498039	R	117	TST
110	111	102	66.6667	0.0810811	0.435294	R	110	TST
102	101	96	60	0.0588235	0.4	R	102	TST
106	123	98	100.8	0.203252	0.482353	R	106	TST
101	129	94	108	0.271318	0.505882	R	101	TST
93	128	85	108.837	0.335938	0.501961	R	93	TST
90	127	83	110.455	0.346457	0.498039	R	90	TST
89	128	81	109.787	0.367188	0.501961	R	89	TST
89	129	80	108.98	0.379845	0.505882	R	89	TST
100	130	90	105	0.307692	0.509804	R	100	TST
79	115	81	123.333	0.313043	0.45098	R	79	TST
83	121	87	126.316	0.31405	0.47451	R	83	TST
89	127	94	127.895	0.299213	0.498039	R	89	TST
93	132	99	129.231	0.295455	0.517647	R	93	TST
103	140	108	128.108	0.264286	0.54902	R	103	TST
115	150	116	121.714	0.233333	0.588235	R	115	TST
134	170	120	103.2	0.294118	0.666667	R	134	TST
162	187	142	93.3333	0.240642	0.733333	R	162	TST
121	128	112	86.25	0.125	0.501961	R	121	TST
93	94	88	70	0.0638298	0.368627	R	93	TST
110	122	102	96	0.163934	0.478431	R	110	TST
101	124	92	103.125	0.258065	0.486275	R	101	TST
95	128	86	107.143	0.328125	0.501961	R	95	TST
92	128	83	108	0.351562	0.501961	R	92	TST
89	128	79	107.755	0.382812	0.501961	R	89	TST
92	130	83	108.511	0.361538	0.509804	R	92	TST
103	123	95	102.857	0.227642	0.482353	R	103	TST
80	121	82	122.927	0.338843	0.47451	R	80	TST
80	120	82	123	0.333333	0.470588	R	80	TST
86	124	87	121.579	0.306452	0.486275	R	86	TST
90	129	92	123.077	0.302326	0.505882	R	90	TST
91	132	96	127.317	0.310606	0.517647	R	91	TST
100	141	107	130.244	0.29078	0.552941	R	100	TST
112	151	116	126.154	0.258278	0.592157	R	112	TST
123	158	122	118.333	0.227848	0.619608	R	123	TST
135	173	121	103.846	0.300578	0.678431	R	135	TST
160	188	148	102	0.212766	0.737255	R	160	TST
127	138	119	94.7368	0.137681	0.541176	R	127	TST
104	127	96	104.516	0.244094	0.498039	R	104	TST
98	131	91	109.5	0.305344	0.513725	R	98	TST
90	129	83	110.87	0.356589	0.505882	R	90	TST
89	128	82	110.87	0.359375	0.501961	R	89	TST
99	130	92	108.947	0.292308	0.509804	R	99	TST
89	127	88	118.462	0.307087	0.498039	R	89	TST
86	125	87	121.538	0.312	0.490196	R	86	TST
161	193	112	83.7037	0.419689	0.756863	R	161	SS
153	187	106	85.1852	0.433155	0.733333	R	153	SS
151	184	105	85.0633	0.429348	0.721569	R	151	SS
153	187	112	87.2	0.40107	0.733333	R	153	SS
156	191	122	90.4348	0.361257	0.74902	R	156	SS
163	198	135	93.3333	0.318182	0.776471	R	163	SS
174	208	149	94.5763	0.283654	0.815686	R	174	SS
181	213	157	94.2857	0.262911	0.835294	R	181	SS
183	214	158	93.2143	0.261682	0.839216	R	183	SS
185	215	156	90.5085	0.274419	0.843137	R	185	SS
190	219	161	90	0.26484	0.858824	R	190	SS
195	225	170	92.7273	0.244444	0.882353	R	195	SS
195	224	170	92.2222	0.241071	0.878431	R	195	SS
190	219	165	92.2222	0.246575	0.858824	R	190	SS
187	219	164	94.9091	0.251142	0.858824	R	187	SS
185	218	162	95.3571	0.256881	0.854902	R	185	SS
185	218	161	94.7368	0.261468	0.854902	R	185	SS
185	218	161	94.7368	0.261468	0.854902	R	185	SS
185	219	161	95.1724	0.26484	0.858824	R	185	SS
184	218	159	94.5763	0.270642	0.854902	R	184	SS
183	217	157	94	0.276498	0.85098	R	183	SS
97	137	97	120	0.291971	0.537255	R	97	SS
84	122	86	123.158	0.311475	0.478431	R	84	SS
87	127	90	124.5	0.314961	0.498039	R	87	SS
87	127	90	124.5	0.314961	0.498039	R	87	SS
87	130	92	126.977	0.330769	0.509804	R	87	SS
91	135	95	125.455	0.325926	0.529412	R	91	SS
91	136	94	124	0.330882	0.533333	R	91	SS
98	141	100	122.791	0.304965	0.552941	R	98	SS
105	147	105	120	0.285714	0.576471	R	105	SS
111	153	111	120	0.27451	0.6	R	111	SS
120	160	117	115.814	0.26875	0.627451	R	120	SS
191	220	154	86.3636	0.3	0.862745	R	191	NSS
189	220	153	87.7612	0.304545	0.862745	R	189	NSS
187	219	153	89.0909	0.30137	0.858824	R	187	NSS
189	220	158	90	0.281818	0.862745	R	189	NSS
192	221	163	90	0.262443	0.866667	R	192	NSS
195	223	168	90.5455	0.246637	0.87451	R	195	NSS
199	227	175	92.3077	0.229075	0.890196	R	199	NSS
206	232	182	91.2	0.215517	0.909804	R	206	NSS
211	235	185	88.8	0.212766	0.921569	R	211	NSS
212	236	186	88.8	0.211864	0.92549	R	212	NSS
209	233	182	88.2353	0.218884	0.913725	R	209	NSS
207	231	179	87.6923	0.225108	0.905882	R	207	NSS
206	230	178	87.6923	0.226087	0.901961	R	206	NSS
206	230	178	87.6923	0.226087	0.901961	R	206	NSS
208	232	180	87.6923	0.224138	0.909804	R	208	NSS
213	236	184	86.5385	0.220339	0.92549	R	213	NSS
219	238	188	82.8	0.210084	0.933333	R	219	NSS
221	235	190	78.6667	0.191489	0.921569	R	221	NSS
213	225	171	73.3333	0.24	0.882353	R	213	NSS
206	224	164	78	0.267857	0.878431	R	206	NSS
199	222	160	82.2581	0.279279	0.870588	R	199	NSS
193	220	155	84.9231	0.295455	0.862745	R	193	NSS
190	219	153	86.3636	0.30137	0.858824	R	190	NSS
187	219	153	89.0909	0.30137	0.858824	R	187	NSS
186	219	153	90	0.30137	0.858824	R	186	NSS
188	219	157	90	0.283105	0.858824	R	188	NSS
190	220	163	91.5789	0.259091	0.862745	R	190	NSS
193	223	168	92.7273	0.246637	0.87451	R	193	NSS
198	227	176	94.1176	0.22467	0.890196	R	198	NSS
206	232	183	91.8367	0.211207	0.909804	R	206	NSS
211	235	185	88.8	0.212766	0.921569	R	211	NSS
211	235	185	88.8	0.212766	0.921569	R	211	NSS
208	232	181	88.2353	0.219828	0.909804	R	208	NSS
206	230	178	87.6923	0.226087	0.901961	R	206	NSS
205	229	177	87.6923	0.227074	0.898039	R	205	NSS
205	229	177	87.6923	0.227074	0.898039	R	205	NSS
207	231	179	87.6923	0.225108	0.905882	R	207	NSS
212	235	183	86.5385	0.221277	0.921569	R	212	NSS
218	237	188	83.2653	0.206751	0.929412	R	218	NSS
220	235	189	79.5652	0.195745	0.921569	R	220	NSS
212	225	169	73.9286	0.248889	0.882353	R	212	NSS
203	223	162	79.6721	0.273543	0.87451	R	203	NSS
196	220	157	82.8571	0.286364	0.862745	R	196	NSS
190	218	153	85.8462	0.298165	0.854902	R	190	NSS
188	218	152	87.2727	0.302752	0.854902	R	188	NSS
186	219	152	89.5522	0.305936	0.858824	R	186	NSS
184	219	153	91.8182	0.30137	0.858824	R	184	NSS
187	219	157	90.9677	0.283105	0.858824	R	187	NSS
190	221	163	92.069	0.262443	0.866667	R	190	NSS
193	223	169	93.3333	0.242152	0.87451	R	193	NSS
197	226	176	94.8	0.221239	0.886275	R	197	NSS
206	232	182	91.2	0.215517	0.909804	R	206	NSS
210	234	184	88.8	0.213675	0.917647	R	210	NSS
210	234	184	88.8	0.213675	0.917647	R	210	NSS
208	232	182	88.8	0.215517	0.909804	R	208	NSS
205	229	177	87.6923	0.227074	0.898039	R	205	NSS
204	228	176	87.6923	0.22807	0.894118	R	204	NSS
205	229	178	88.2353	0.222707	0.898039	R	205	NSS
207	231	180	88.2353	0.220779	0.905882	R	207	NSS
211	234	184	87.6	0.213675	0.917647	R	211	NSS
217	236	189	84.2553	0.199153	0.92549	R	217	NSS
220	236	190	80.8696	0.194915	0.92549	R	220	NSS
221	226	176	66	0.221239	0.886275	R	221	NSS
211	225	167	74.4828	0.257778	0.882353	R	211	NSS
202	222	159	79.0476	0.283784	0.870588	R	202	NSS
193	219	155	84.375	0.292237	0.858824	R	193	NSS
188	217	152	86.7692	0.299539	0.85098	R	188	NSS
186	217	151	88.1818	0.304147	0.85098	R	186	NSS
185	217	152	89.5385	0.299539	0.85098	R	185	NSS
184	219	154	92.3077	0.296804	0.858824	R	184	NSS
187	220	158	91.9355	0.281818	0.862745	R	187	NSS
190	222	164	93.1034	0.261261	0.870588	R	190	NSS
193	223	169	93.3333	0.242152	0.87451	R	193	NSS
197	226	175	94.1176	0.225664	0.886275	R	197	NSS
204	231	181	92.4	0.21645	0.905882	R	204	NSS
209	233	183	88.8	0.214592	0.913725	R	209	NSS
210	234	184	88.8	0.213675	0.917647	R	210	NSS
187	219	157	90.9677	0.283105	0.858824	R	187	NSS
189	220	161	91.5254	0.268182	0.862745	R	189	NSS
191	221	164	91.5789	0.257919	0.866667	R	191	NSS
192	221	167	92.2222	0.244344	0.866667	R	192	NSS
196	225	171	92.2222	0.24	0.882353	R	196	NSS
201	228	176	91.1538	0.22807	0.894118	R	201	NSS
206	231	182	90.6122	0.212121	0.905882	R	206	NSS
209	234	186	91.25	0.205128	0.917647	R	209	NSS
207	232	184	91.25	0.206897	0.909804	R	207	NSS
204	229	181	91.25	0.209607	0.898039	R	204	NSS
202	229	178	91.7647	0.222707	0.898039	R	202	NSS
201	228	177	91.7647	0.223684	0.894118	R	201	NSS
203	228	177	89.4118	0.223684	0.894118	R	203	NSS
207	230	180	87.6	0.217391	0.901961	R	207	NSS
216	235	188	84.2553	0.2	0.921569	R	216	NSS
221	238	190	81.25	0.201681	0.933333	R	221	NSS
216	231	178	76.9811	0.229437	0.905882	R	216	NSS
214	226	169	72.6316	0.252212	0.886275	R	214	NSS
202	220	156	76.875	0.290909	0.862745	R	202	NSS
193	216	150	80.9091	0.305556	0.847059	R	193	NSS
187	214	149	84.9231	0.303738	0.839216	R	187	NSS
86	133	93	128.936	0.353383	0.521569	R	86	NSS
87	133	93	127.826	0.345865	0.521569	R	87	NSS
92	138	97	126.522	0.333333	0.541176	R	92	NSS
98	143	100	122.667	0.314685	0.560784	R	98	NSS
107	153	105	117.5	0.313725	0.6	R	107	NSS
118	159	111	111.25	0.301887	0.623529	R	118	NSS
126	166	118	110	0.289157	0.65098	R	126	NSS
121	166	115	112.941	0.307229	0.65098	R	121	NSS
128	171	121	111.6	0.292398	0.670588	R	128	NSS
142	178	131	105.957	0.264045	0.698039	R	142	NSS
107	130	100	106	0.230769	0.509804	R	107	NSS
92	121	60	88.5246	0.504132	0.47451	R	92	NSS
69	103	35	90	0.660194	0.403922	R	69	NSS
55	87	33	95.5556	0.62069	0.341176	R	55	NSS
76	121	80	125.333	0.371901	0.47451	R	76	NSS
74	119	83	132	0.378151	0.466667	R	74	NSS
75	116	85	134.634	0.353448	0.454902	R	75	NSS
77	121	88	135	0.363636	0.47451	R	77	NSS
82	127	93	134.667	0.354331	0.498039	R	82	NSS
90	137	97	128.936	0.343066	0.537255	R	90	NSS
89	137	95	127.5	0.350365	0.537255	R	89	NSS
90	137	95	126.383	0.343066	0.537255	R	90	NSS
95	140	98	124	0.321429	0.54902	R	95	NSS
100	146	100	120	0.315068	0.572549	R	100	NSS
108	154	104	115.2	0.324675	0.603922	R	108	NSS
117	161	111	112.8	0.310559	0.631373	R	117	NSS
125	167	118	111.429	0.293413	0.654902	R	125	NSS
122	167	115	111.923	0.311377	0.654902	R	122	NSS
131	173	122	109.412	0.294798	0.678431	R	131	NSS
145	181	133	105	0.265193	0.709804	R	145	NSS
106	123	97	99.2308	0.211382	0.482353	R	106	NSS
97	124	62	86.129	0.5	0.486275	R	97	NSS
71	105	33	88.3333	0.685714	0.411765	R	71	NSS
59	93	28	91.3846	0.698925	0.364706	R	59	NSS
64	89	48	96.5854	0.460674	0.34902	R	64	NSS
80	125	85	126.667	0.36	0.490196	R	80	NSS
79	125	86	129.13	0.368	0.490196	R	79	NSS
77	122	88	134.667	0.368852	0.478431	R	77	NSS
77	120	88	135.349	0.358333	0.470588	R	77	NSS
81	126	92	134.667	0.357143	0.494118	R	81	NSS
84	132	94	132.5	0.363636	0.517647	R	84	NSS
205	229	179	88.8	0.218341	0.898039	R	205	Mixed
215	235	186	84.4898	0.208511	0.921569	R	215	Mixed
220	238	188	81.6	0.210084	0.933333	R	220	Mixed
216	231	177	76.6667	0.233766	0.905882	R	216	Mixed
220	229	176	70.1887	0.231441	0.898039	R	220	Mixed
210	226	165	75.7377	0.269912	0.886275	R	210	Mixed
197	220	154	80.9091	0.3	0.862745	R	197	Mixed
188	215	148	84.1791	0.311628	0.843137	R	188	Mixed
183	213	146	86.8657	0.314554	0.835294	R	183	Mixed
183	213	146	86.8657	0.314554	0.835294	R	183	Mixed
183	214	148	88.1818	0.308411	0.839216	R	183	Mixed
185	217	152	89.5385	0.299539	0.85098	R	185	Mixed
187	219	156	90.4762	0.287671	0.858824	R	187	Mixed
188	219	159	91	0.273973	0.858824	R	188	Mixed
189	218	161	90.5263	0.261468	0.854902	R	189	Mixed
189	218	163	91.6364	0.252294	0.854902	R	189	Mixed
193	222	168	92.2222	0.243243	0.870588	R	193	Mixed
200	229	177	93.4615	0.227074	0.898039	R	200	Mixed
206	233	183	92.4	0.214592	0.913725	R	206	Mixed
206	233	184	93.0612	0.2103	0.913725	R	206	Mixed
203	230	181	93.0612	0.213043	0.901961	R	203	Mixed
201	228	179	93.0612	0.214912	0.894118	R	201	Mixed
201	228	177	91.7647	0.223684	0.894118	R	201	Mixed
200	228	177	92.9412	0.223684	0.894118	R	200	Mixed
201	227	177	91.2	0.220264	0.890196	R	201	Mixed
203	227	177	88.8	0.220264	0.890196	R	203	Mixed
213	233	184	84.4898	0.2103	0.913725	R	213	Mixed
219	237	188	82.0408	0.206751	0.929412	R	219	Mixed
217	232	177	76.3636	0.237069	0.909804	R	217	Mixed
219	230	174	71.7857	0.243478	0.901961	R	219	Mixed
208	226	163	77.1429	0.278761	0.886275	R	208	Mixed
196	220	152	81.1765	0.309091	0.862745	R	196	Mixed
187	214	147	84.1791	0.313084	0.839216	R	187	Mixed
182	212	145	86.8657	0.316038	0.831373	R	182	Mixed
182	213	146	87.7612	0.314554	0.835294	R	182	Mixed
183	214	149	88.6154	0.303738	0.839216	R	183	Mixed
185	216	152	89.0625	0.296296	0.847059	R	185	Mixed
186	218	156	90.9677	0.284404	0.854902	R	186	Mixed
187	217	157	90	0.276498	0.85098	R	187	Mixed
187	216	159	90.5263	0.263889	0.847059	R	187	Mixed
187	216	160	91.0714	0.259259	0.847059	R	187	Mixed
192	221	167	92.2222	0.244344	0.866667	R	192	Mixed
202	231	178	92.8302	0.229437	0.905882	R	202	Mixed
207	235	185	93.6	0.212766	0.921569	R	207	Mixed
206	233	184	93.0612	0.2103	0.913725	R	206	Mixed
202	229	181	93.75	0.209607	0.898039	R	202	Mixed
200	227	178	93.0612	0.215859	0.890196	R	200	Mixed
199	227	176	92.9412	0.22467	0.890196	R	199	Mixed
200	228	177	92.9412	0.223684	0.894118	R	200	Mixed
201	227	176	90.5882	0.22467	0.890196	R	201	Mixed
203	227	177	88.8	0.220264	0.890196	R	203	Mixed
212	233	184	85.7143	0.2103	0.913725	R	212	Mixed
218	237	188	83.2653	0.206751	0.929412	R	218	Mixed
218	233	177	76.0714	0.240343	0.913725	R	218	Mixed
226	233	186	68.9362	0.201717	0.913725	R	226	Mixed
216	230	172	74.4828	0.252174	0.901961	R	216	Mixed
206	225	161	77.8125	0.284444	0.882353	R	206	Mixed
195	220	151	81.7391	0.313636	0.862745	R	195	Mixed
186	214	145	84.3478	0.32243	0.839216	R	186	Mixed
180	210	143	86.8657	0.319048	0.823529	R	180	Mixed
180	211	145	88.1818	0.312796	0.827451	R	180	Mixed
182	213	148	88.6154	0.305164	0.835294	R	182	Mixed
183	216	151	90.4615	0.300926	0.847059	R	183	Mixed
185	217	155	90.9677	0.285714	0.85098	R	185	Mixed
186	216	155	89.5082	0.282407	0.847059	R	186	Mixed
186	216	157	90.5085	0.273148	0.847059	R	186	Mixed
186	215	158	90.5263	0.265116	0.843137	R	186	Mixed
190	220	165	92.7273	0.25	0.862745	R	190	Mixed
199	228	176	93.4615	0.22807	0.894118	R	199	Mixed
204	232	181	92.9412	0.219828	0.909804	R	204	Mixed
205	232	183	93.0612	0.211207	0.909804	R	205	Mixed
63	86	43	92.093	0.5	0.337255	R	63	Mixed
91	100	80	87	0.2	0.392157	R	91	Mixed
82	126	85	124.091	0.349206	0.494118	R	82	Mixed
80	127	85	126.383	0.370079	0.498039	R	80	Mixed
82	129	87	126.383	0.364341	0.505882	R	82	Mixed
81	128	89	130.213	0.367188	0.501961	R	81	Mixed
80	126	91	134.348	0.365079	0.494118	R	80	Mixed
80	128	93	136.25	0.375	0.501961	R	80	Mixed
82	131	96	137.143	0.374046	0.513725	R	82	Mixed
88	137	98	132.245	0.357664	0.537255	R	88	Mixed
91	140	96	126.122	0.35	0.54902	R	91	Mixed
92	142	97	126	0.352113	0.556863	R	92	Mixed
98	145	101	123.83	0.324138	0.568627	R	98	Mixed
103	150	104	121.277	0.313333	0.588235	R	103	Mixed
108	155	108	120	0.303226	0.607843	R	108	Mixed
120	160	112	110	0.3	0.627451	R	120	Mixed
125	165	117	110	0.290909	0.647059	R	125	Mixed
127	169	117	108.462	0.307692	0.662745	R	127	Mixed
137	174	118	99.6429	0.321839	0.682353	R	137	Mixed
138	175	118	98.9474	0.325714	0.686275	R	138	Mixed
110	118	96	81.8182	0.186441	0.462745	R	110	Mixed
91	117	56	85.5738	0.521368	0.458824	R	91	Mixed
77	115	36	88.8608	0.686957	0.45098	R	77	Mixed
72	112	33	90.3797	0.705357	0.439216	R	72	Mixed
68	103	33	90	0.679612	0.403922	R	68	Mixed
62	89	36	90.566	0.595506	0.34902	R	62	Mixed
74	87	63	92.5	0.275862	0.341176	R	74	Mixed
80	126	84	125.217	0.365079	0.494118	R	80	Mixed
83	129	88	126.522	0.356589	0.505882	R	83	Mixed
83	130	88	126.383	0.361538	0.509804	R	83	Mixed
81	128	89	130.213	0.367188	0.501961	R	81	Mixed
80	126	91	134.348	0.365079	0.494118	R	80	Mixed
80	128	93	136.25	0.375	0.501961	R	80	Mixed
84	132	97	136.25	0.363636	0.517647	R	84	Mixed
89	137	99	132.5	0.350365	0.537255	R	89	Mixed
92	140	97	126.25	0.342857	0.54902	R	92	Mixed
70	107	34	90.411	0.682243	0.419608	R	70	Mixed
65	94	34	89	0.638298	0.368627	R	65	Mixed
79	99	63	93.3333	0.363636	0.388235	R	79	Mixed
